# Supplementary material for: Biomechanical Gait Analysis Using a Smartphone-Based Motion Capture System (OpenCap) in Patients with Neurological Disorders
Source: Bioengineering (Basel). 2024 Sep 12;11(9):911. doi: 10.3390/bioengineering11090911 (PMC11429388; doi:10.3390/bioengineering11090911)
Supplement: Supplementary file 1 [file bioengineering-11-00911-s001.zip]

Archive with 1 entries (1 files):
- bioengineering-3196675-supplementary.pdf
